# Supplementary material for: Characterization of DNA variants in the human kinome in breast cancer
Source: Sci Rep. 2015 Sep 30;5:14736. doi: 10.1038/srep14736 (PMC4588561; doi:10.1038/srep14736)
Supplement: Supplementary Table 4 [file srep14736-s3.xls]

## Sheet: HFI Unique
gene.symbol	mut.c	mut.p	mut.p.ref	mut.p.obs	rsID (SNP)	COSMIC.Mutation.ID	n.sample	n.sample.proportion	median.coverage	overall.func.score(n.method)
ABL2	A1897G	R633G	R	G			1	0.011	26	2.5
ABL2	A1834G	R612G	R	G			1	0.011	26	2.5
ABL2	A1879G	R627G	R	G			1	0.011	26	2.5
ACVR1C	A1444G	I482V	I	V	7594480		10	0.109	200.5	3
ADCK1	C745T	R249W	R	W			1	0.011	76	3
ADCK1	C949T	R317W	R	W			1	0.011	76	3
ADCK3	G1535A	R512Q	R	Q			1	0.011	40	3
ALK	G2269A	V757M	V	M		50296	1	0.011	40	2.5
ANKK1	G365A	R122H	R	H	35877321		2	0.022	27.5	3
ANKK1	G284A	G95D	G	D			1	0.011	112	3
ATM	C146G	S49C	S	C	1800054		3	0.033	46	2.5
ATM	G5557A	D1853N	D	N	1801516	41596	2	0.022	180	2.5
ATM	A5558T	D1853V	D	V	1801673	21628	1	0.011	41	2.5
ATM	C3161G	P1054R	P	R	1800057	21827	1	0.011	50	2.5
ATM	T4324C	Y1442H	Y	H			1	0.011	66	2.5
ATM	C4258T	L1420F	L	F	1800058		1	0.011	71	2.5
AURKA	C149T	P50L	P	L	34572020		1	0.011	59	2.5
AURKC	G796A	A266T	A	T			1	0.011	117	2.5
AURKC	G739A	A247T	A	T			1	0.011	117	2.5
AURKC	G694A	A232T	A	T			1	0.011	117	2.5
BLK	G187A	V63M	V	M			1	0.011	25	3
BLK	T335C	F112S	F	S	115068920		1	0.011	48	3
BRCA1	A2972G	E991G	E	G	8.03579e+20		24	0.261	162.5	2.5
BRCA1	A1067G	Q356R	Q	R	8.03578e+22		5	0.054	130	2.5
BRCA1	G3748A	E1250K	E	K	28897686		2	0.022	202	2.5
BRCA1	G3607A	E1203K	E	K	28897686		2	0.022	202	2.5
BRCA1	T1895C	V632A	V	A	45553935		1	0.011	39	2.5
BRCA1	T5207C	V1736A	V	A	45553935		1	0.011	39	2.5
BRCA1	T5270C	V1757A	V	A	45553935		1	0.011	39	2.5
BRCA1	T5066C	V1689A	V	A	45553935		1	0.011	39	2.5
BRCA1	C1370T	T457I	T	I	56158747		1	0.011	75	2.5
BRCA1	C4745T	T1582I	T	I	56158747		1	0.011	75	2.5
BRCA1	C4541T	T1514I	T	I	56158747		1	0.011	75	2.5
BRCA1	G5363A	G1788D	G	D	80357069		1	0.011	94	2.5
BRCA1	G5426A	G1809D	G	D	80357069		1	0.011	94	2.5
BRCA1	G5222A	G1741D	G	D	80357069		1	0.011	94	2.5
BRCA1	G2051A	G684D	G	D	80357069		1	0.011	94	2.5
BRCA1	T5359A	C1787S	C	S	80357065		1	0.011	101	2.5
BRCA1	T5422A	C1808S	C	S	80357065		1	0.011	101	2.5
BRCA1	T5218A	C1740S	C	S	80357065		1	0.011	101	2.5
BRCA1	T2047A	C683S	C	S	80357065		1	0.011	101	2.5
BRCA1	A2368G	T790A	T	A	41286298		1	0.011	120	2.5
BRCA1	A2227G	T743A	T	A	41286298		1	0.011	120	2.5
BRCA1	C5123T	A1708V	A	V	8.03579e+15		1	0.011	133	2.5
BRCA1	C5186T	A1729V	A	V	8.03579e+15		1	0.011	133	2.5
BRCA1	C4982T	A1661V	A	V	8.03579e+15		1	0.011	133	2.5
BRCA1	C1811T	A604V	A	V	8.03579e+15		1	0.011	133	2.5
BRCA2	A865C	N289H	N	H	766173		3	0.033	221	2.5
BRCA2	A10045G	T3349A	T	A	80358387		1	0.011	143	2.5
C9orf96	G854A	R285Q	R	Q			1	0.011	36	2.5
CAMKK1	T866C	V289A	V	A			1	0.011	56	2.5
CAMKK1	T980C	V327A	V	A			1	0.011	56	2.5
CCNE1	A617G	Y206C	Y	C			1	0.011	48	2.5
CCNE1	A572G	Y191C	Y	C			1	0.011	48	2.5
CCNE1	A779T	N260I	N	I	61750863		1	0.011	101	2.5
CCNE1	A734T	N245I	N	I	61750863		1	0.011	101	2.5
CDC42BPG	C385T	R129C	R	C			1	0.011	51	3
CDC6	G1321A	V441I	V	I	13706		20	0.217	107.5	2.5
CDC7	A624G	I208M	I	M	34979509		1	0.011	164	2.5
CDH1	C2292A	D764E	D	E	61747636		1	0.011	33	2.5
CDK11A	C277T	R93W	R	W	1059831		45	0.489	140	2.5
CDK13	C2180T	T727I	T	I			1	0.011	79	2.5
CDK15	C611T	T204I	T	I	34851370		3	0.033	57	2.5
CDK2	T272C	M91T	M	T			1	0.011	382	2.5
CDK6	G328A	D110N	D	N	35654944		1	0.011	93	2.5
CDK7	C854T	T285M	T	M	34584424		3	0.033	57	2.5
CHEK2	T599C	I200T	I	T	17879961		1	0.011	59	2.5
CHEK2	T470C	I157T	I	T	17879961		1	0.011	59	2.5
CHUK	G1202C	R401T	R	T			1	0.011	93	2.5
CIT	G20A	G7E	G	E	36054900		2	0.022	54	2.5
CIT	C4565A	P1522Q	P	Q			1	0.011	38	2.5
CIT	A3643C	T1215P	T	P			1	0.011	176	2.5
COL1A1	G4204T	G1402C	G	C			1	0.011	42	2.5
CSF1R	G1237A	G413S	G	S	34951517	956	1	0.011	23	2.5
CSNK1A1L	G510C	R170S	R	S	17773251		6	0.065	104	2.5
CSNK1A1L	G529A	E177K	E	K	17054882		1	0.011	126	2.5
CSNK1G3	A335G	N112S	N	S			1	0.011	230	3
DAPK3	A53G	E18G	E	G			1	0.011	50	3
DDR2	C1474T	P492S	P	S			1	0.011	42	2.5
DDR2	A1879G	K627E	K	E			2	0.022	68	3
DGKG	G1966T	A656S	A	S			1	0.011	195	2.5
DGKG	G1891T	A631S	A	S			1	0.011	195	2.5
DGKG	G1849T	A617S	A	S			1	0.011	195	2.5
DSTYK	C1294G	L432V	L	V	35845538		3	0.033	174	2.5
DSTYK	C2215T	R739W	R	W	114762711		1	0.011	48	2.5
DSTYK	A1699G	K567E	K	E			1	0.011	72	2.5
DYRK3	A590T	Y197F	Y	F			4	0.043	49	2.5
DYRK3	A530T	Y177F	Y	F			4	0.043	49	2.5
DYRK3	T893A	L298Q	L	Q			1	0.011	121	2.5
DYRK4	A566G	N189S	N	S	3741927		1	0.011	82	2.5
EIF2AK4	G3916T	G1306C	G	C	35602605		15	0.163	76	2.5
EPHA2	G1171A	G391R	G	R	34192549		2	0.022	37.5	2.5
EPHA4	C2647T	R883C	R	C			1	0.011	49	3
EPHA6	C2671G	R891G	R	G			1	0.011	108	3
EPHA6	C847G	R283G	R	G			1	0.011	108	3
EPHA8	G626A	R209H	R	H	62642541		1	0.011	63	2.5
EPHA8	G133A	G45S	G	S	45498698		1	0.011	70	3
EPHB1	T763C	C255R	C	R			1	0.011	37	3
EPHB3	T373C	S125P	S	P			1	0.011	142	3
ERBB2	C3418G	P1140A	P	A	1058808		29	0.315	27	2.5
ERBB2	G2239T	V747L	V	L		14062, 14064	1	0.011	65	2.5
ERBB2	G2329T	V777L	V	L		14062, 14064	1	0.011	65	2.5
ERN1	C2740A	L914M	L	M			1	0.011	27	2.5
ESR2	A598C	S200R	S	R			1	0.011	82	2.5
ESR2	C619T	R207W	R	W			1	0.011	93	2.5
FER	C1315G	L439V	L	V	34499946		2	0.022	105.5	2.5
FGFR1	C761G	S254C	S	C			1	0.011	198	3
FGFR1	C668G	S223C	S	C			1	0.011	198	3
FGFR1	C395G	S132C	S	C			1	0.011	198	3
FGFR1	C401G	S134C	S	C			1	0.011	198	3
FGFR1	C662G	S221C	S	C			1	0.011	198	3
FGFR1	C644G	S215C	S	C			1	0.011	198	3
FGFR4	C1772T	S591F	S	F	34138361		1	0.011	34	3
FGFR4	C1652T	S551F	S	F	34138361		1	0.011	34	3
FLT1	G1183A	V395I	V	I			1	0.011	189	3
FLT3	G2431C	D811H	D	H			1	0.011	78	3
FRK	A1331C	Q444P	Q	P			1	0.011	65	3
GAB1	C932T	P311L	P	L	28925904		4	0.043	110.5	2.5
GRK1	G10A	G4R	G	R			1	0.011	94	2.5
GRK5	G911A	R304H	R	H	2230349		8	0.087	22	2.5
GRK7	C955A	P319T	P	T			1	0.011	61	3
GUCY2D	C1724T	P575L	P	L	28743021		2	0.022	51	2.5
GUCY2F	C2387T	A796V	A	V			1	0.011	154	2.5
GUCY2F	T851C	L284P	L	P	12008095		30	0.326	94	3
GUCY2F	A923G	Y308C	Y	C	16985750		1	0.011	74	3
GUCY2F	C2138T	T713M	T	M			1	0.011	145	3
HCK	G1042A	A348T	A	T	114505022	48416	1	0.011	44	2.5
HCK	G1108A	A370T	A	T	114505022	48416	1	0.011	44	2.5
HCK	G1105A	A369T	A	T	114505022	48416	1	0.011	44	2.5
HCK	G1045A	A349T	A	T	114505022	48416	1	0.011	44	2.5
HCK	G1048A	A350T	A	T	114505022	48416	1	0.011	44	2.5
HIPK3	G684T	L228F	L	F			1	0.011	53	2.5
IDH1	A538G	M180V	M	V			1	0.011	57	2.5
IDH1	A548G	Y183C	Y	C	34599179		1	0.011	150	2.5
IGF1R	G1162A	V388M	V	M	45445894		2	0.022	33.5	3
IKBKB	C901T	L301F	L	F			1	0.011	34	2.5
IKBKB	C1165T	L389F	L	F			1	0.011	34	2.5
INSR	C2935A	L979I	L	I			1	0.011	25	2.5
IP6K3	T980C	L327P	L	P			2	0.022	178.5	2.5
IRAK4	G800A	R267H	R	H	55944915		1	0.011	127	3
IRAK4	G1172A	R391H	R	H	55944915		1	0.011	127	3
ITK	A1583G	E528G	E	G			1	0.011	97	3
JAK3	C3217T	L1073F	L	F			1	0.011	66	3
KALRN	T6082G	S2028A	S	A	56106611		3	0.033	104	2.5
KALRN	T991G	S331A	S	A	56106611		3	0.033	104	2.5
KALRN	G5789T	R1930M	R	M	35298864		1	0.011	71	2.5
KALRN	G698T	R233M	R	M	35298864		1	0.011	71	2.5
KDR	T1444C	C482R	C	R	34231037		3	0.033	155	3
KDR	C2312T	T771M	T	M			1	0.011	37	3
KIT	A1609C	M537L	M	L	3822214	28026	3	0.033	341	2.5
KIT	A1621C	M541L	M	L	3822214	28026	3	0.033	341	2.5
KIT	A1912G	K638E	K	E		1304	1	0.011	67	3
KIT	A1924G	K642E	K	E		1304	1	0.011	67	3
LCK	C161G	S54C	S	C			1	0.011	39	2.5
LIMK1	C1278A	D426E	D	E			1	0.011	35	3
LIMK1	C1380A	D460E	D	E			1	0.011	35	3
LIMK2	C487T	R163W	R	W			1	0.011	361	3
LIMK2	C424T	R142W	R	W			1	0.011	361	3
LRRK1	C1246A	L416M	L	M	55739947		1	0.011	46	2.5
LRRK1	C1960T	L654F	L	F	34885781		1	0.011	160	2.5
LRRK2	G2769C	Q923H	Q	H	58559150		1	0.011	84	2.5
LRRK2	C1653G	N551K	N	K	7308720		5	0.054	37	3
MAP2K3	C578T	T193M	T	M	58609466		8	0.087	23	2.5
MAP2K3	C286T	R96W	R	W	56216806		4	0.043	20	2.5
MAP2K3	G928A	V310M	V	M	2363198		2	0.022	25	2.5
MAP2K3	G1015A	V339M	V	M	2363198		2	0.022	25	2.5
MAP3K5	G3487T	V1163L	V	L			1	0.011	69	2.5
MAP3K5	C898T	R300W	R	W			1	0.011	266	2.5
MAP4K2	G1739A	R580H	R	H	34264803		1	0.011	59	2.5
MAP4K5	C1898T	T633M	T	M	17780143		5	0.054	39	2.5
MAPK10	A879T	Q293H	Q	H			1	0.011	236	2.5
MAPK10	A993T	Q331H	Q	H			1	0.011	236	2.5
MAPK10	A558T	Q186H	Q	H			1	0.011	236	2.5
MAPK4	A847G	S283G	S	G			1	0.011	20	2.5
MARK2	C517G	L173V	L	V			1	0.011	88	3
MARK2	C616G	L206V	L	V			1	0.011	88	3
MERTK	G844A	A282T	A	T	7588635		1	0.011	115	2.5
MET	C3029T	T1010I	T	I	56391007	707	1	0.011	152	3
MET	C2975T	T992I	T	I	56391007	707	1	0.011	152	3
MLH1	C2152T	H718Y	H	Y	6.3751e+22		1	0.011	127	2.5
MLH1	C1429T	H477Y	H	Y	6.3751e+22		1	0.011	127	2.5
MLH1	C1858T	H620Y	H	Y	6.3751e+22		1	0.011	127	2.5
MOS	G313T	A105S	A	S	35392772		8	0.087	26.5	2.5
MST1R	A2299G	R767G	R	G			1	0.011	24	2.5
MST4	G994A	G332S	G	S			1	0.011	59	2.5
MST4	G1180A	G394S	G	S			1	0.011	59	2.5
MST4	G949A	G317S	G	S			1	0.011	59	2.5
MTOR	A428C	E143A	E	A			1	0.011	64	2.5
MUSK	G2219A	R740H	R	H			1	0.011	105	3
MUSK	G2249A	R750H	R	H			1	0.011	105	3
MUSK	G2507A	R836H	R	H			1	0.011	105	3
MYLK	G1968T	W656C	W	C			1	0.011	61	2.5
MYLK	G1761T	W587C	W	C			1	0.011	61	2.5
MYO3A	C533T	T178I	T	I	33968748		2	0.022	40	2.5
MYO3A	C1559T	A520V	A	V	72787346		1	0.011	26	2.5
MYO3A	G2497T	A833S	A	S	33947968		1	0.011	42	2.5
NEK4	C673G	P225A	P	A	1029871		34	0.37	44.5	2.5
NF1	G3144C	W1048C	W	C			1	0.011	37	2.5
NF1	T5867C	L1956P	L	P			1	0.011	102	2.5
NF1	T5804C	L1935P	L	P			1	0.011	102	2.5
NFKBIA	T435A	N145K	N	K			1	0.011	35	2.5
NPR1	G1621A	G541S	G	S	61757359	78192	1	0.011	51	2.5
NPR1	C1217A	T406K	T	K			1	0.011	123	3
NTRK1	C1810T	H604Y	H	Y	6336		3	0.033	44	3
NTRK1	C1792T	H598Y	H	Y	6336		3	0.033	44	3
NTRK3	C916T	R306C	R	C	56386352		1	0.011	60	3
NUAK2	C328G	P110A	P	A			1	0.011	158	3
OBSCN	G11338A	G3780R	G	R	56218706		4	0.043	30	2.5
OBSCN	G8365C	G2789R	G	R			1	0.011	40	2.5
OXSR1	C955T	R319W	R	W			1	0.011	77	2.5
PAK6	T107C	L36P	L	P			1	0.011	59	2.5
PAK7	C1447T	R483W	R	W			1	0.011	125	2.5
PASK	A3583C	T1195P	T	P			1	0.011	57	3
PDGFRA	G1285A	G429R	G	R			1	0.011	89	2.5
PDGFRA	C2639T	S880F	S	F			1	0.011	39	3
PDGFRA	G236A	G79D	G	D	36035373		1	0.011	40	3
PDK4	A400G	M134V	M	V			2	0.022	307.5	2.5
PIK3C2A	C1619T	P540L	P	L			1	0.011	56	2.5
PIK3C2B	C4419G	F1473L	F	L			2	0.022	79.5	2.5
PIK3CA	T1258C	C420R	C	R		757	2	0.022	97.5	2.5
PIP4K2C	G667A	E223K	E	K			1	0.011	87	2.5
PIP4K2C	G757A	E253K	E	K			1	0.011	87	2.5
PIP4K2C	G811A	E271K	E	K			1	0.011	87	2.5
PKN1	G1904A	R635Q	R	Q	35416389		3	0.033	57	2.5
PKN1	G1922A	R641Q	R	Q	35416389		3	0.033	57	2.5
PKN3	C2501A	P834H	P	H			1	0.011	27	2.5
PLK3	A608T	D203V	D	V			1	0.011	93	2.5
PRKCB	C1091G	T364R	T	R			1	0.011	36	3
PRKCG	G1465T	D489Y	D	Y			1	0.011	34	2.5
PRKCG	C1745G	A582G	A	G			1	0.011	37	2.5
PRKD1	C268G	P90A	P	A	45458201		1	0.011	147	2.5
PSKH2	G236A	R79K	R	K	35315725		2	0.022	113.5	3
PTEN	G509T	S170I	S	I		5045, 5218	1	0.011	29	2.5
PTK2	C2198T	P733L	P	L			1	0.011	56	2.5
PTK2	C2264T	P755L	P	L			1	0.011	56	2.5
PTK7	A2738G	K913R	K	R			1	0.011	23	2.5
PTK7	A2858G	K953R	K	R			1	0.011	23	2.5
PTK7	A2468G	K823R	K	R			1	0.011	23	2.5
PTK7	A2690G	K897R	K	R			1	0.011	23	2.5
PTK7	C2373G	S791R	S	R			1	0.011	113	3
PTK7	C2493G	S831R	S	R			1	0.011	113	3
PTK7	C2103G	S701R	S	R			1	0.011	113	3
PTK7	C2325G	S775R	S	R			1	0.011	113	3
RIOK2	C287G	S96C	S	C	2544773		39	0.424	61	2.5
RIPK2	C802G	L268V	L	V	35004667		1	0.011	330	3
RNF220	G1042C	E348Q	E	Q			1	0.011	32	2.5
ROS1	G5326C	D1776H	D	H	12664076		3	0.033	117	2.5
RPS6KA2	A1652G	E551G	E	G			2	0.022	68	2.5
RPS6KB1	A434G	N145S	N	S			1	0.011	66	2.5
RPS6KB1	T449A	V150E	V	E			1	0.011	85	3
SCYL2	C1070T	P357L	P	L	33968174		7	0.076	85	2.5
SPEG	C9506T	T3169M	T	M	61740202		1	0.011	51	2.5
SPEG	G3969T	Q1323H	Q	H	55876679		1	0.011	70	2.5
STK17A	G256A	E86K	E	K			2	0.022	187.5	3
STK3	A1099G	I367V	I	V			1	0.011	304	2.5
STK39	G1195A	A399T	A	T	56031549		1	0.011	345	2.5
TAF1	A2648T	E883V	E	V			1	0.011	170	2.5
TAF1	A2711T	E904V	E	V			1	0.011	170	2.5
TAF1	C1858G	L620V	L	V			1	0.011	330	2.5
TAF1	C1921G	L641V	L	V			1	0.011	330	2.5
TAOK1	C877G	L293V	L	V			1	0.011	217	2.5
TESK2	C1363T	R455C	R	C	17853159		7	0.076	53	2.5
TESK2	G53A	R18H	R	H			1	0.011	140	2.5
TGFBR2	G1234A	V412M	V	M	35766612		1	0.011	24	2.5
TGFBR2	G1159A	V387M	V	M	35766612		1	0.011	24	2.5
TLK1	G161C	S54T	S	T			1	0.011	96	2.5
TLK1	G17C	S6T	S	T			1	0.011	96	2.5
TNK2	G658C	V220L	V	L			1	0.011	23	3
TNK2	G469C	V157L	V	L			1	0.011	23	3
TP53	G347A	R116Q	R	Q	6.71855e+15	10662, 6549, 11491	2	0.022	27	2.5
TP53	G743A	R248Q	R	Q	6.71855e+15	10662, 6549, 11491	2	0.022	27	2.5
TP53	G401A	G134E	G	E		10958, 10867, 45488	2	0.022	40.5	2.5
TP53	G797A	G266E	G	E		10958, 10867, 45488	2	0.022	40.5	2.5
TP53	C421T	R141C	R	C		10659, 43909, 43843	1	0.011	24	2.5
TP53	C817T	R273C	R	C		10659, 43909, 43843	1	0.011	24	2.5
TP53	G460A	E154K	E	K		44250, 43919, 10726	1	0.011	32	2.5
TP53	G856A	E286K	E	K		44250, 43919, 10726	1	0.011	32	2.5
TP53	G422A	R141H	R	H	28934576	10660, 43896, 10779	1	0.011	34	2.5
TP53	G818A	R273H	R	H	28934576	10660, 43896, 10779	1	0.011	34	2.5
TP53	G711A	M237I	M	I		44415, 11063, 10834	1	0.011	48	2.5
TP53	G315A	M105I	M	I		44415, 11063, 10834	1	0.011	48	2.5
TP53	C138A	H46Q	H	Q		44971, 11998, 46163	1	0.011	55	2.5
TP53	C534A	H178Q	H	Q		44971, 11998, 46163	1	0.011	55	2.5
TP53	C380T	S127F	S	F		43970, 44226, 40942, 45483	1	0.011	188	2.5
TRPM6	G3274A	E1092K	E	K	114160749		1	0.011	90	2.5
TRPM6	G3289A	E1097K	E	K	114160749		1	0.011	90	2.5
TRPM7	T1609C	Y537H	Y	H			1	0.011	157	2.5
TRPM7	C4915G	L1639V	L	V			1	0.011	213	2.5
TRRAP	G7216T	V2406F	V	F			1	0.011	150	2.5
TSSK4	A308G	E103G	E	G			1	0.011	107	3
TTN	G12067A	G4023R	G	R			1	0.011	93	2.5
TTN	T11849C	I3950T	I	T	72647897		1	0.011	99	2.5
USP28	T530C	I177T	I	T			1	0.011	145	2.5
VRK3	G962A	S321N	S	N			1	0.011	35	2.5
VRK3	G1112A	S371N	S	N			1	0.011	35	2.5
